# Supplementary material for: Subjective judgments of rhythmic complexity in Parkinson’s disease: Higher baseline, preserved relative ability, and modulated by tempo
Source: PLoS One. 2019 Sep 3;14(9):e0221752. doi: 10.1371/journal.pone.0221752 (PMC6719828; doi:10.1371/journal.pone.0221752)
Supplement: S1 File — (XLSX) [file pone.0221752.s003.xlsx]

## Sheet: Sheet1
ID	GROUP	AGE	EDU	SEX	MUSIC_LENGTH	CVLT	CVLT25	CVLTSLOPE	STROOP1	STROOP2	STROOP3	MMS	SELFDIAGNOSIS	DIAGNOSIS	YEARSOFDISEASE	UPDRS-III	CR1_Major_90	CR1_Major_120	CR1_Major_150	CR1_minor_90	CR1_minor_120	CR1_minor_150	CR2_Major_90	CR2_Major_120	CR2_Major_150	CR2_minor_90	CR2_minor_120	CR2_minor_150	CR3_Major_90	CR3_Major_120	CR3_Major_150	CR3_minor_90	CR3_minor_120	CR3_minor_150	CR4_Major_90	CR4_Major_120	CR4_Major_150	CR4_minor_90	CR4_minor_120	CR4_minor_150	CR5_Major_90	CR5_Major_120	CR5_Major_150	CR5_minor_90	CR5_minor_120	CR5_minor_150	CR6_Major_90	CR6_Major_120	CR6_Major_150
1	1	67	15	1	9	32	29	1.2	82	54	28	29	2000	2002	14	21	1	2	2	2	1	1	3	3	3	2	2	4	3	2	5	3	3	2	2	2	3	3	4	2	6	7	5	4	5	2	6	3	6
2	1	40	12	1	0	48	41	0.6	94	54	34	28	2011	2009	7	17	2	2	2	2	3	3	2	3	3	3	4	3	2	3	3	2	3	3	2	2	3	2	2	3	2	2	1	1	2	3	2	2	2
3	1	67	9	1	0	40	36	1.6	81	64	27	25	2007	2008	7		9	3	9	6	9	9	7	8	7	9	10	10	9	10	7	9	8	9	6	6	10	10	6	7	9	7	7	9	10	9	5	9	10
4	1	77	21	2	10	28	26	1.2	66	54	29	27	2009	2009	5	21	5	3	4	6	4	6	6	8	7	8	9	8	8	9	8	7	5	9	8	6	8	7	6	6	8	6	8	7	8	8	4	5	9
5	1	62	12	2	10	47	41	1.6	84	53	22	27	2011	2012	3	11	3	4	3	3	2	3	3	4	4	4	4	3	5	4	4	4	3	5	3	4	4	4	4	3	4	4	4	3	5	3	5	3	3
6	1	53	15	2	13	48	41	1.2	100	63	45	27	2010	2012	4	11	3	1	2	5	1	2	6	2	4	3	6	2	6	2	2	7	3	1	3	2	5	4	3	3	4	3	7	5	6	9	4	2	3
7	1	62	12	1	0	58	50	1.6	90	53	36	29	1998	2006	16	16	1	6	3	1	3	6	9	9	3	9	9	7	9	5	9	7	7	8	5	4	8	7	7	7	8	9	8	7	6	9	7	7	8
8	1	69	9	1	25	27	22	0.2	99	53	18	30	2007	2008	7	17	1	5	1	5	2	4	4	5	8	5	5	7	5	5	9	3	9	8	5	4	10	6	8	7	5	6	6	6	3	8	4	4	4
9	1	66	12	2	3	37	35	2	30	60	29	29	2009	2009	5	28	2	6	4	0	5	3	9	8	3	3	5	5	4	1	0	3	5	6	5	0	6	5	5	3	5	7	6	10	3	5	5	5	7
10	1	74	12	1	14	32	28	0.9	74	39	30	27	2011	2011	3	23	3	1	3	0	2	5	2	5	7	3	5	3	7	3	5	6	1	5	6	2	7	6	3	3	10	9	6	9	2	4	1	3	3
11	1	81	15	1	0	46	41	2.5	84	57	33	29	2012	2013	2	18	9	8	7	8	9	8	7	9	8	9	8	9	8	8	8	8	8	9	8	8	8	9	9	8	9	8	9	9	9	8	9	8	8
12	1	59	12	1	0	40	34	0.7	102	79	58	27	2011	2011	3	27	5	5	5	5	5	7	7	6	6	6	8	7	6	6	9	7	6	6	5	6	7	7	7	5	8	8	9	8	8	9	6	9	7
13	1	51	15	1	40	39	32	0.3	74	55	40	28	2005	2007	9	17	3	2	4	3	3	3	4	3	4	3	5	6	4	6	7	5	4	7	4	6	5	5	5	7	6	4	6	4	4	6	4	4	7
14	1	53	15	2	10	37	35	2.1	100	65	22	28	2007	2008	7	18	1	1	6	2	2	4	1	5	3	8	1	7	6	4	4	2	1	5	7	5	5	4	7	4	9	9	9	8	7	5	4	4	5
15	1	53	21	1	10	45	37	0.9	100	89	48	29	2007	2013	7	14	3	4	4	4	4	4	4	4	6	4	4	5	4	5	5	4	0	5	4	4	5	5	3	4	4	4	4	5	4	4	4	3	4
16	1	79	21	2	24	51	44	1.5	85	0	0	29	2003	2005	11	20	0	3	4	3	2	3	4	5	4	3	5	3	7	3	5	4	4	8	5	3	4	3	4	3	5	6	5	5	3	5	4	3	3
17	1	78	21	1	0	58	50	1.4	60	46	22	30	2009	2011	5	22	3	3	5	3	3	5	5	6	5	3	5	5	5	2	2	4	1	5	5	5	3	5	6	4	6	2	2	5	2	5	5	4	5
18	1	70	12	1	6	12	10	0.7	59	21	17	24	1998	2000	16	34	1	3	4	1	2	4	3	3	2	3	5	3	2	4	3	2	2	1	3	3	3	3	1	2	2	3	6	3	2	3	2	3	4
19	1	79	9	1	63	33	29	0.9	73	47	0	26	2008	2010	6	13	4	5	5	4	4	3	3	6	5	3	6	6	3	6	6	3	6	6	5	2	2	5	5	5	1	3	4	2	3	2	2	3	2
20	2	68	21	2	8	58	51	2.3	92	42	0	29			0		0	0	0	0	0	0	1	0	0	0	0	0	0	0	0	0	0	0	0	0	0	0	0	1	3	5	1	0	0	1	3	0	0
21	2	63	15	2	0	69	60	1.4	94	63	25	29			0		1	1	1	1	1	3	7	3	2	2	2	5	1	1	7	2	1	2	4	4	2	4	1	5	8	9	9	9	6	9	8	1	2
22	2	58	12	1	30	37	30	0.3	62	44	28	28			0		2	2	2	2	2	2	2	3	2	3	3	3	3	5	3	2	3	5	2	3	3	2	2	2	3	6	4	2	3	3	3	3	2
23	2	47	21	2	7	65	58	2	84	72	50	29			0		1	1	2	2	2	2	2	3	4	2	2	3	2	3	3	2	3	4	2	3	3	1	3	3	2	3	3	2	4	4	2	3	4
24	2	75	15	2	9	48	43	1.2	90	37	29	30			0		1	4	6	7	2	6	8	6	7	4	7	9	9	3	7	7	5	7	4	4	6	5	2	5	3	5	5	3	5	3	6	3	4
25	2	61	15	2	55	55	50	2.3	90	77	37	29			0		0	0	0	0	1	1	1	0	1	0	1	2	2	1	3	3	3	1	1	1	1	3	3	1	4	4	4	4	4	3	2	4	4
26	2	63	15	1	15	62	54	1.7	93	69	36	30			0		4	6	4	3	2	4	8	8	6	8	8	9	8	6	6	6	6	6	8	4	6	6	8	8	6	5	8	7	8	8	8	7	5
27	2	72	15	1	6	41	35	1.7	81	56	34	28			0		0	1	1	1	1	2	6	5	2	4	4	3	4	2	3	5	5	3	1	1	4	6	2	4	2	1	4	4	3	4	2	2	3
28	2	77	15	1	0	42	37	1.3	70	61	36	29			0		2	1	3	2	1	2	1	2	8	2	1	5	9	3	4	3	1	2	5	5	2	3	3	6	7	5	3	6	5	6	2	5	8
29	2	83	21	1	0	23	20	0.2	81	56	32	28			0		8	6	7	6	6	3	1	6	4	5	5	4	6	6	1	5	2	6	6	6	7	5	2	4	6	4	5	6	7	5	5	4	3
30	2	56	15	1	0	41	35	1.5	63	56	20	25			0		1	1	3	1	2	1	3	3	2	5	2	2	3	2	1	2	2	2	2	2	3	3	2	2	6	7	4	7	7	8	3	2	7
31	2	78	15	1	30	35	30	0.6	87	40	24	27			0		4	7	1	5	3	1	6	2	5	7	4	5	7	3	3	3	3	5	7	5	9	8	9	6	6	5	7	8	7	8	6	6	6
32	2	77	15	2	0	34	31	1.8	95	71	41	30			0		0	1	1	1	1	1	1	2	4	2	2	3	3	3	1	3	2	1	3	3	2	3	3	3	5	3	4	4	2	3	2	3	3
33	2	40	21	1	0	55	46	1.6	87	47	19	29			0		3	3	3	3	2	3	5	5	5	4	5	5	6	3	4	7	4	4	2	4	4	3	3	4	3	3	4	4	4	5	5	4	5
34	2	52	15	2	5	56	49	0.8	93	46	17	28			0		3	3	3	4	2	5	3	2	3	2	2	4	3	3	3	7	4	5	3	5	5	4	3	3	5	5	6	6	5	7	7	3	4
35	2	54	15	2	47	63	56	1.6	104	64	41	30			0		0	0	0	0	0	0	1	2	1	1	1	2	2	3	1	2	2	2	2	2	1	2	2	2	8	8	7	6	4	4	5	2	4
36	2	70	15	1	0	60	52	1.7	114	78	37	29			0		3	3	2	2	2	4	4	3	5	4	3	3	3	5	4	4	4	5	4	3	7	6	4	4	8	7	7	7	5	7	5	5	6
37	2	66	15	1	4	48	45	1.7	81	66	45	28			0		0	0	2	2	2	1	6	3	6	4	4	5	2	5	4	3	4	4	3	2	4	1	2	4	4	2	5	3	5	6	2	2	2
38	2	84	9	1	66	14	12	0.2	80	58	16	27			0		0	2	0	0	0	0	0	0	2	0	0	0	0	0	2	1	1	0	0	2	1	0	1	1	0	0	2	2	0	0	0	1	0
[truncated: 147 more columns]
